# Supplementary material for: Polymorphisms within Autophagy-Related Genes as Susceptibility Biomarkers for Multiple Myeloma: A Meta-Analysis of Three Large Cohorts and Functional Characterization
Source: Int J Mol Sci. 2023 May 9;24(10):8500. doi: 10.3390/ijms24108500 (PMC10218542; doi:10.3390/ijms24108500)
Supplement: Supplementary file 1 [file ijms-24-08500-s001.zip]

Archive with 5 entries (5 files):
- Sanchez-Maldonado_JM[1]. Supplementary Figure 1_Locus Zoom.pdf
- Sanchez-Maldonado_JM[1]. Supplementary Table_1_Selected_genes.xlsx
- Sanchez-Maldonado_JM[1]. Supplementary Table_2_SNP_list.pdf
- Sanchez-Maldonado_JM_(1). Supplementary_Table_3_Cell-types-analysed_reference-panels.pdf
- Sanchez-Maldonado_JM_(1). Supplementary_Table_4_List_of_serum-plasma-metabolites-analysed.pdf
